# Supplementary material for: Ethyl Acetate Fraction from a Catalpa ovata G. Don Extract Inhibits ɑ-MSH-Induced Melanogenesis through the cAMP/CREB Pathway
Source: Int J Mol Sci. 2023 Dec 21;25(1):151. doi: 10.3390/ijms25010151 (PMC10778878; doi:10.3390/ijms25010151)
Supplement: Supplementary file 1 [file ijms-25-00151-s001.zip]

Archive with 1 entries (1 files):
- ijms-2733005-supplementary.pdf
